# Supplementary material for: Prognostic value of a 92-probe signature in breast cancer
Source: Oncotarget. 2015 Apr 11;6(17):15662–80. doi: 10.18632/oncotarget.3525 (PMC4558178; doi:10.18632/oncotarget.3525)
Supplement: Supplementary file 2 [file oncotarget-06-15662-s002.xlsx]

## Sheet: Sheet1
Supplementary Table S3: Summary of the 92 probe sets in prognostic expression signature.
Probe sets ID	Accession No.	Gene symbol	Gene name	Hazard Ratio	Parametric p value	Gene weight
209460_at	AF237813	ABAT	4-aminobutyrate aminotransferase	0.542	2.4e-06	-0.006201
209459_s_at				0.672	2.58e-05	-0.007601
229004_at	AI970797	ADAMTS15	ADAM metallopeptidase with thrombospondin type 1 motif, 15	0.592	2.82e-05	-0.006564
213245_at	AL120173	ADCY1	adenylate cyclase 1 (brain)	0.706	0.0061732	-0.006538
227198_at	AW085505	AFF3	AF4/FMR2 family, member 3	0.798	0.0038671	-0.009865
228969_at	AI922323	AGR2	anterior gradient 2 homolog (Xenopus laevis)	0.746	0.0033129	-0.00753
228241_at	AI827789	AGR3	anterior gradient 3 homolog (Xenopus laevis)	0.854	0.0060554	-0.015176
205357_s_at	NM_000685	AGTR1	angiotensin II receptor, type 1	0.675	0.004491	-0.007098
223864_at	AF269087	ANKRD30A	ankyrin repeat domain 30A	0.841	0.0041429	-0.007433
226197_at	AW173504	AR	androgen receptor	0.795	0.009652	-0.00685
207076_s_at	NM_000050	ASS1	Argininosuccinate synthase 1	1.499	0.0012985	0.004993
222891_s_at	AI912275	BCL11A	B-cell CLL/lymphoma 11A (zinc finger protein)	1.292	0.0070992	0.006507
218541_s_at	NM_020130	C8orf4	chromosome 8 open reading frame 4	0.715	0.0012761	-0.004137
204508_s_at	BC001012	CA12	carbonic anhydrase XII	0.693	0.0007987	-0.008454
214164_x_at	BF752277			0.743	0.0003956	-0.00939
215867_x_at	AL050025			0.758	0.0004551	-0.00973
203963_at	NM_001218			0.763	0.0007888	-0.009862
210108_at	BE550599	CACNA1D	calcium channel, voltage-dependent, L type, alpha 1D subunit_Ref2	0.656	0.001202	-0.005779
202870_s_at	NM_001255	CDC20	cell division cycle 20	1.903	4.3e-06	0.003673
203256_at	NM_001793	CDH3	cadherin 3, type 1, P-cadherin (placental)	1.393	0.0036175	0.005104
227742_at	AI638295	CLIC6	chloride intracellular channel 6_Ref3	0.68	0.002128	-0.005066
213110_s_at	AW052179	COL4A5	collagen, type IV, alpha 5	0.671	0.0037271	-0.00381
222484_s_at	AF144103	CXCL14	chemokine (C-X-C motif) ligand 14	0.776	0.0013916	-0.002651
206754 s_at	NM000767	CYP2B6	PXR polymorphisms interacted with cytochrome P450	0.807	0.0057419	-0.012374
227702_at	AA557324	CYP4X1	cytochrome P450, family 4, subfamily X, polypeptide 1	0.802	0.0044109	-0.006026
218976_at	NM_021800	DNAJC12	DnaJ (Hsp40) homolog, subfamily C, member 12	0.791	0.0059672	-0.009757
227081_at	AW299538	DNALI1	dynein, axonemal, light intermediate chain 1	0.749	0.0056225	-0.00614
227803_at	AA609053	ENPP5	ectonucleotide pyrophosphatase/phosphodiesterase 5 (putative)	0.737	0.0044709	-0.006936
214053_at	AW772192	ERBB4	v-erb-a erythroblastic leukemia viral oncogene homolog 4 (avian)	0.759	0.0027129	-0.008025
205225_at	NM_000125	ESR1	estrogen receptor 1	0.761	5.3e-06	-0.015005
1556474_a_at	AK095698	FLJ38379	uncharacterized FLJ38379	0.677	0.0006382	-0.004649
204667_at	NM_004496	FOXA1	forkhead box A1_Ref4	0.718	0.0005179	-0.007157
237086_at	AI693336			0.756	0.0005877	-0.007793
1553613_s_at	NM_001453	FOXC1	forkhead box C1_Ref4	1.378	0.0001665	0.006453
209603_at	AI796169	GATA3	GATA binding protein 3	0.749	0.0002335	-0.008681
209604_s_at	BC003070			0.761	0.0035063	-0.007265
209602_s_at	AI796169			0.772	0.0011947	-0.007838
240192_at	AI631850	GATA3-AS1	GATA3 antisense RNA 1	0.669	0.004813	-0.00568
230163_at	AW263087	GFRA1	GDNF family receptor alpha 1	0.671	0.000602	-0.008607
227550_at	AW242720			0.713	0.000365	-0.009729
205696_s_at	NM_005264			0.714	0.00298	-0.008511
205862_at	NM_014668	GREB1	growth regulation by estrogen in breast cancer 1	0.695	0.0010067	-0.008124
211538_s_at	U56725	HSPA2	heat shock 70kDa protein 2	0.706	0.0014069	-0.004261
209541_at	AI972496	IGF1	insulin-like growth factor 1 (somatomedin C)_Ref1	0.649	0.0021899	-0.002391
203628_at	H05812	IGF1R	insulin-like growth factor 1 receptor	0.683	0.0016397	-0.006044
225330_at	AL044092			0.743	0.0019431	-0.006409
221874_at	AB037745	KIAA1324	KIAA1324	0.713	0.0004211	-0.005747
204798_at	NM_005375	MYB	v-myb myeloblastosis viral oncogene homolog (avian)	0.735	0.001052	-0.007159
214440_at	NM_000662	NAT1	N-acetyltransferase 1 (arylamine N-acetyltransferase)	0.746	0.0001241	-0.012404
205794_s_at	NM_002515	NOVA1	neuro-oncological ventral antigen 1	0.64	0.0063776	-0.005258
225911_at	AL138410	NPNT	nephronectin	0.69	0.0004581	-0.005559
205440_s_at	NM_000909	NPY1R	neuropeptide Y receptor Y1	0.77	0.0068424	-0.007954
223315_at	AF278532	NTN4	netrin 4	0.762	0.0036548	-0.004
235165_at	AW151704	PARD6B	par-6 partitioning defective 6 homolog beta (C. elegans)	0.747	0.0056428	-0.007464
205380_at	NM_002614	PDZK1	PDZ domain containing 1	0.692	0.0038263	-0.006846
228554_at	AL137566	PGR	progesterone receptor	0.763	0.0026528	-0.01045
231120_x_at	AL569326	PKIB	protein kinase (cAMP-dependent, catalytic) inhibitor beta	0.682	0.0055656	-0.005258
223551_at	AF225513			0.687	0.0018119	-0.005753
225165_at	AK024593	PPP1R1B	protein phosphatase 1, regulatory (inhibitor) subunit 1B	1.297	0.001059	0.00389
228273_at	BG165011	PRR11	proline rich 11	1.501	0.0063728	0.003558
203354_s_at	AW117368	PSD3	pleckstrin and Sec7 domain containing 3	0.685	0.0085582	-0.004849
203355_s_at	NM_015310			0.746	0.0054087	-0.005821
206392_s_at	NM_002888	RARRES1	retinoic acid receptor responder (tazarotene induced) 1	1.198	0.0093033	0.007303
206391_at				1.296	0.0008009	0.007558
227425_at	AI984607	REPS2	RALBP1 associated Eps domain containing 2	0.61	0.0005179	-0.007193
227758_at	AW294092	RERG	RAS-like, estrogen-regulated, growth inhibitor	0.627	0.0001508	-0.007356
211421_s_at	M31213	RET	ret proto-oncogene	0.694	0.0021177	-0.006085
203485_at	NM_021136	RTN1	reticulon 1	0.636	0.0003502	-0.005292
203535_at	NM_002965	S100A9	S100 calcium binding protein A9	1.226	0.0046311	0.00665
219197_s_at	AI424243	SCUBE2	signal peptide, CUB domain, EGF-like 2	0.774	0.0008254	-0.012154
211429_s_at	AF119873	SERPINA1	serpin peptidase inhibitor, clade A (alpha-1 antiproteinase, antitrypsin), member 1	0.767	0.0088406	-0.004057
230748_at	AI873273	SLC16A6	solute carrier family 16, member 6 (monocarboxylic acid transporter 7)	0.687	0.0016959	-0.006409
202089_s_at	NM_012319	SLC39A6	solute carrier family 39 (zinc transporter), member 6	0.746	0.0053126	-0.008001
204913_s_at	AI360875	SOX11	SRY (sex determining region Y)-box 11	1.243	0.001241	0.007466
204914_s_at	AW157202			1.33	0.0007521	0.005936
242350_s_at	AA609183	ST8SIA6-AS1	ST8SIA6 antisense RNA 1	1.448	0.0002428	0.003543
212956_at	AI348094	TBC1D9	TBC1 domain family, member 9 (with GRAM domain)	0.713	1.47e-05	-0.009134
226625_at	AW193698	TGFBR3	transforming growth factor, beta receptor III	0.69	0.0007605	-0.004462
222835_at	BG163478	THSD4	thrombospondin, type I, domain containing 4	0.739	0.0024745	-0.007946
205347_s_at	NM_021992	TMSB15A	thymosin beta 15a	1.306	0.0058211	0.0037
229764_at	AW629527	TPRG1	tumor protein p63 regulated 1	0.639	0.0014075	-0.008433
213122_at	AI096375	TSPYL5	TSPY-like 5	1.455	0.0025696	0.003259
206373_at	NM_003412	ZIC1	Zic family member 1	1.436	9.15e-05	0.003776
236194_at	AI627803			0.678	0.0029455	-0.006726
232286_at	AA572675			0.704	0.0004065	-0.008342
244696_at	AI033582			0.711	0.0013316	-0.007372
239723_at	AA588092			0.721	0.0037913	-0.003982
229580_at	R71596			0.783	0.0046497	-0.009458
237301_at	BF433570			0.799	0.0068177	-0.010701
237339_at	AI668620			0.831	0.0022744	-0.007412
1557155_a_at	AI367357			1.529	1.9e-05	0.0042
Summary of the 92 probe sets in the prognostic signature. A sample is classified to the high risk if the sum is greater than the threshold; that is, ∑wi xi + 0.100356 > threshold, where wi and xi are the weight and logged gene expression for the i-th gene. The threshold is -0.272144. p-value indicates the significance of each gene associated with survival.
